# Supplementary material for: The Louisiana Amphibian Monitoring Program from 1997 to 2017: Results, analyses, and lessons learned
Source: PLoS One. 2021 Sep 30;16(9):e0257869. doi: 10.1371/journal.pone.0257869 (PMC8483421; doi:10.1371/journal.pone.0257869)
Supplement: S1 File — GAM plots of the percentage of stops a species was observed calling along a given route-run versus year. (ZIP) [file pone.0257869.s002.zip]

Archive with 46 entries (43 files):
- supplental figures for PLOS/
- supplental figures for PLOS/Fig1.tif
- __MACOSX/
- __MACOSX/supplental figures for PLOS/
- __MACOSX/supplental figures for PLOS/._Fig1.tif
- supplental figures for PLOS/Fig10.tif
- __MACOSX/supplental figures for PLOS/._Fig10.tif
- supplental figures for PLOS/Fig11.tif
- __MACOSX/supplental figures for PLOS/._Fig11.tif
- supplental figures for PLOS/Fig12.tif
- __MACOSX/supplental figures for PLOS/._Fig12.tif
- supplental figures for PLOS/Fig13.tif
- __MACOSX/supplental figures for PLOS/._Fig13.tif
- supplental figures for PLOS/Fig14.tif
- __MACOSX/supplental figures for PLOS/._Fig14.tif
- supplental figures for PLOS/Fig15.tif
- __MACOSX/supplental figures for PLOS/._Fig15.tif
- supplental figures for PLOS/Fig16.tif
- __MACOSX/supplental figures for PLOS/._Fig16.tif
- supplental figures for PLOS/Fig17.tif
- __MACOSX/supplental figures for PLOS/._Fig17.tif
- supplental figures for PLOS/Fig18.tif
- __MACOSX/supplental figures for PLOS/._Fig18.tif
- supplental figures for PLOS/Fig19.tif
- __MACOSX/supplental figures for PLOS/._Fig19.tif
- supplental figures for PLOS/Fig2.tif
- __MACOSX/supplental figures for PLOS/._Fig2.tif
- supplental figures for PLOS/Fig20.tif
- __MACOSX/supplental figures for PLOS/._Fig20.tif
- supplental figures for PLOS/Fig21.tif
- __MACOSX/supplental figures for PLOS/._Fig21.tif
- supplental figures for PLOS/Fig3.tif
- __MACOSX/supplental figures for PLOS/._Fig3.tif
- supplental figures for PLOS/Fig4.tif
- __MACOSX/supplental figures for PLOS/._Fig4.tif
- supplental figures for PLOS/Fig5.tif
- __MACOSX/supplental figures for PLOS/._Fig5.tif
- supplental figures for PLOS/Fig6.tif
- __MACOSX/supplental figures for PLOS/._Fig6.tif
- supplental figures for PLOS/Fig7.tif
- __MACOSX/supplental figures for PLOS/._Fig7.tif
- supplental figures for PLOS/Fig8.tif
- __MACOSX/supplental figures for PLOS/._Fig8.tif
- supplental figures for PLOS/Fig9.tif
- __MACOSX/supplental figures for PLOS/._Fig9.tif
- __MACOSX/._supplental figures for PLOS
